# Supplementary material for: Maternal stress and the early embryonic microenvironment: investigating long-term cortisol effects on bovine oviductal epithelial cells using air–liquid interface culture
Source: J Anim Sci Biotechnol. 2024 Oct 3;15:129. doi: 10.1186/s40104-024-01087-4 (PMC11447938; doi:10.1186/s40104-024-01087-4)
Supplement: Supplementary file 1 — Additional file 1: Table S1. Detailed information on the primers used for the RT-qPCR analysis in ALI-BOEC. ALI, air–liquid interface; BOEC, bovine oviduct epithelial cells. [file 40104_2024_1087_MOESM1_ESM.xlsx]

## Sheet: Sheet1
Additional file 1 Table S1: Detailed information on the primers used for the RT-qPCR analysis in ALI-BOEC. ALI, air-liquid interface; BOEC, bovine oviduct epithelial cells.
Gene	Direction	Primer Sequence	Product size [bp]	Annealing Temperature [°C]	Amplification Efficiency	Primer Concentration [µmol/L]
OVGP1	Forward	GGGAAAGGTTCGTCAGTTCA	240	60	1.95	0.5
	Reverse	CATACGCTTTCTGGACGACA
PGR	Forward	CAGGTCTACCAGCCCTATCTC	222	60	1.97	0.5
	Reverse	GCAATCGTTTCTTCCAGCACA
ESR1	Forward	AGGGAAGCTCCTATTTGCTCC	234	60	1.95	0.5
	Reverse	CGGTGGATGTGGTCCTTCTCT
FBLN2	Forward	CAACTGCGTGGACATCAATG	300	60	1.9	0.5
	Reverse	CAGCACTCGTTCACATCAATG
TP53	Forward	TCCGAGAGCTGAATGATGCC	215	60	1.92	0.5
	Reverse	AAGGAGCAGGGGATATGGGT
BAX	Forward	AGAGGATGATCGCAGCTGTG	198	60	1.95	0.5
	Reverse	AGTCCAATGTCCAGCCCATG
DDB2	Forward	GAGGCCAAGAAGCTCTGTGT	248	60	1.91	0.5
	Reverse	GATGTGGCCCTCCTGTCAAA
IL6	Forward	TGGAGGAAAAGGACGGATGC	222	60	1.92	0.5
	Reverse	TGTTTGTGGCTGGAGTGGTT
IL33	Forward	GGTAAACCTGAGCCCCACAAAAGA	150	60	1.93	0.5
	Reverse	TCAAATGAAACACACTGGGAGGACG
TSC22D3	Forward	CGAGAACCTCAACACCGACA	209	63	1.97	0.5
	Reverse	CTAGATCCATGGCCTGCTCG
FKBP5	Forward	GTCAGTGTGGAGAGTGAGCC	211	60	1.92	0.5
	Reverse	ACTCTCCCCTGCCCAACTAT
NR3C1	Forward	GTGTGAAAATGGGTCGGTGC	218	60	1.93	0.5
	Reverse	AGTCTTTCGCAATCCACGGT
HSD11B1	Forward	AAGGATGGGAGCACATGTGG	216	63	1.94	0.5
	Reverse	CCCAAAGGCGTGTAGTGGAT
HSD11B2	Forward	TCGAATTGTGACCGTGAGCA	186	60	1.91	0.5
	Reverse	TGCACGTCCTTCACTGACTC
GAPDH	Forward	ATTCCACCCACGGCAAGTTC	225	60	1,99	0.8
	Reverse	AAGGGGCAGAGATGATGACC
ACTB	Forward	CAACTGGGACGACATGGAG	234	60	1,90	0.8
	Reverse	GAGTCCATCACGATGCCAG
SDHA	Forward	CTACAAGGGGCAGGTTCTGA	141	60	1,95	0.8
	Reverse	AAGACAACGAGGTCCAGGAG
YWHAZ	Forward	TGATGATAAGAAAGGGATTGTGG	203	60	1,99	0.8
	Reverse	GTTCAGCAATGGCTTCATCA
TSC22D2	Forward	GACGAGTCTACCGCAGTCTG	209	60	1.91	0.5
	Reverse	AGGTGGCGAGACTGTTCATG
